# Supplementary material for: KRAS Mutations in Circulating Tumor DNA for Lung Cancer Diagnosis: A Comprehensive Meta-Analysis
Source: Cancers (Basel). 2026 Jan 14;18(2):250. doi: 10.3390/cancers18020250 (PMC12838994; doi:10.3390/cancers18020250)
Supplement: Supplementary file 1 [file cancers-18-00250-s001.zip]

Archive with 1 entries (1 files):
- cancers-4076628-supplementary.pdf
